# Supplementary material for: Development and Pilot Testing of a Dispensing Protocol on Emergency Contraceptive Pills for Community Pharmacists in Belgium
Source: Pharmacy (Basel). 2022 Jun 1;10(3):58. doi: 10.3390/pharmacy10030058 (PMC9228420; doi:10.3390/pharmacy10030058)
Supplement: Supplementary file 1 [file pharmacy-10-00058-s001.zip]

Archive with 1 entries (1 files):
- pharmacy-1720824-supplementary for xml.pdf
